# Supplementary material for: UTP11 deficiency suppresses cancer development via nucleolar stress and ferroptosis
Source: Redox Biol. 2023 Apr 17;62:102705. doi: 10.1016/j.redox.2023.102705 (PMC10149416; doi:10.1016/j.redox.2023.102705)
Supplement: Multimedia component 2 [file mmc2.xlsx]

## Sheet: Network
Gene1	Gene2
BCL2L1	CDKN2A
BCL2L1	PMAIP1
BCL2L1	CASP3
BCL2L1	BID
BCL2L1	SIVA1
BCL2L1	CYCS
BCL2L1	CHEBI:27899
BCL2L1	CDK1
BCL2L1	CHEK1
BCL2L1	CASP8
BCL2L1	BAX
BCL2L1	GORAB
BCL2L1	TP53
BCL2L1	BBC3
BCL2L1	CASP9
BCL2L1	APAF1
BCL2L1	BCL2
UTP6	UTP4
UTP6	UTP3
UTP6	UTP15
UTP6	UTP14C
UTP6	UTP14A
UTP6	UTP11
UTP6	UTP25
UTP6	UTP20
UTP6	UTP18
UTP4	UTP3
UTP4	UTP15
UTP4	UTP14C
UTP4	UTP14A
UTP4	UTP11
UTP4	UTP25
UTP4	UTP20
UTP4	UTP18
PMAIP1	TP53
PMAIP1	CHEBI:27899
PMAIP1	TP73
PMAIP1	BAX
PMAIP1	BCL2
SESN1	TP53
SESN1	CHEBI:27899
SESN1	SESN2
SESN1	SESN3
SESN2	MDM2
SESN2	SESN3
SESN2	TP53
SESN2	CHEBI:27899
SESN3	TP53
SESN3	CHEBI:27899
CDKN1A	GTSE1
CDKN1A	ATM
CDKN1A	CHEBI:27899
CDKN1A	BAX
CDKN1A	IGF1
CDKN1A	TP73
CDKN1A	CCNE2
CDKN1A	GADD45A
CDKN1A	GADD45B
CDKN1A	CCNE1
CDKN1A	GADD45G
CDKN1A	RRM2B
CDKN1A	DDB2
CDKN1A	CHEK2
CDKN1A	CHEK1
CDKN1A	CDKN2A
CDKN1A	MDM2
CDKN1A	MDM4
CDKN1A	CCNB2
CDKN1A	CCNB1
CDKN1A	TP53
CDKN1A	CASP3
CDKN1A	CCND1
CDKN1A	CCND3
CDKN1A	CCND2
CDKN1A	CASP8
CDKN1A	CASP9
CDKN1A	CDK1
CDKN1A	CDK2
CDKN1A	CDK4
CDKN1A	CDK6
CDKN1A	BCL2
ATM	TP53
ATM	SIAH1
ATM	BBC3
ATM	CDK4
ATM	MDM4
ATM	CHEBI:27899
ATM	TP73
ATM	PIDD1
ATM	SFN
ATM	PTEN
ATM	CDK2
ATM	COP1
ATM	RRM2B
ATM	UTP15
ATM	ATR
ATM	MDM2
ATM	CHEK1
ATM	CHEK2
ATM	BID
ATM	CASP3
SIVA1	CDKN2A
SIVA1	TP53
SIVA1	CHEBI:27899
SIVA1	MDM2
SIVA1	BCL2
CYCS	CASP3
CYCS	BID
CYCS	CHEBI:27899
CYCS	BAX
CYCS	CASP9
CYCS	CDK2
CYCS	APAF1
CYCS	BCL2
EI24	TP53
EI24	CHEBI:27899
TNFRSF10B	TP53
TNFRSF10B	CASP3
TNFRSF10B	FAS
TNFRSF10B	BID
TNFRSF10B	CHEBI:27899
TNFRSF10B	TP73
TNFRSF10B	TNFRSF10A
TNFRSF10B	CASP8
TNFRSF10B	BCL2
TNFRSF10A	TP53
TNFRSF10A	CASP3
TNFRSF10A	CDK1
TNFRSF10A	BID
TNFRSF10A	CHEBI:27899
TNFRSF10A	CASP8
IGF1	TP53
IGF1	CASP3
IGF1	CCND1
IGF1	FAS
IGF1	CCNE1
IGF1	CDK2
IGF1	BID
IGF1	CASP9
IGF1	IGFBP3
IGF1	CCNG2
IGF1	CDK4
IGF1	MDM2
IGF1	SERPINE1
IGF1	BCL2
ATR	CCNB2
ATR	CDKN2A
ATR	TP53
ATR	SIAH1
ATR	MDM4
ATR	BID
ATR	CHEBI:27899
ATR	TP73
ATR	CDK1
ATR	CDK2
ATR	MDM2
ATR	CHEK2
ATR	CHEK1
RRM2	TP53
RRM2	CHEBI:27899
RRM2	CDK1
RRM2	CDK2
RRM2	RRM2B
RRM2	CHEK1
CCND2	CDKN2A
CCND2	TP53
CCND2	CCNE1
CCND2	CHEBI:27899
CCND2	PTEN
CCND2	CDK2
CCND2	CDK4
CCND2	CDK6
CCND2	TSC2
UTP3	UTP15
UTP3	UTP14C
UTP3	CHEBI:27899
UTP3	UTP14A
UTP3	UTP11
UTP3	UTP25
UTP3	UTP20
UTP3	UTP18
BBC3	TP53
BBC3	CASP3
BBC3	CHEBI:27899
BBC3	BAX
BBC3	TP73
BBC3	BCL2
GADD45G	CCNB1
GADD45G	TP53
GADD45G	CASP3
GADD45G	CDK1
GADD45G	GADD45A
GADD45G	GTSE1
GADD45G	BID
GADD45G	UTP14A
GADD45G	CDK2
GADD45G	GADD45B
GADD45G	BCL2
TSC2	TP53
TSC2	CCND1
TSC2	CCND3
TSC2	CHEBI:27899
TSC2	SFN
TSC2	CDK4
SERPINE1	TP53
SERPINE1	CHEBI:27899
SERPINE1	TP73
CDK1	CHEBI:27899
CDK1	CCNE2
CDK1	GADD45A
CDK1	GADD45B
CDK1	CCNE1
CDK1	CHEK1
CDK1	MDM2
CDK1	MDM4
CDK1	CCNB2
CDK1	CCNB1
CDK1	TP53
CDK1	CCND1
CDK1	CCND3
CDK1	GTSE1
CDK1	CASP8
CDK1	CASP9
CDK1	SFN
CDK1	PTEN
CDK1	CDK2
CDK1	CDK4
CDK1	TP73
CDK1	BCL2
RCHY1	TP53
RCHY1	CHEK2
RCHY1	TP73
RCHY1	COP1
RCHY1	CDK6
RCHY1	GORAB
RCHY1	MDM2
RCHY1	MDM4
PPM1D	CHEK2
PPM1D	MDM2
PPM1D	TP53
PPM1D	CHEBI:27899
SHISA5	TP53
CCNE2	CCNB2
CCNE2	TP53
CCNE2	CHEBI:27899
CCNE2	TP73
CCNE2	PTEN
CCNE2	CDK2
FAS	TP53
FAS	CASP3
FAS	GADD45A
FAS	CCND3
FAS	CHEBI:27899
FAS	TP73
FAS	CASP9
FAS	CASP8
FAS	BID
FAS	APAF1
GADD45B	CCNB1
GADD45B	TP53
GADD45B	CCND1
GADD45B	GADD45A
GADD45B	GTSE1
GADD45B	CHEBI:27899
GADD45B	CDK2
GADD45B	CDK4
CD82	TP53
CD82	CHEBI:27899
THBS1	CHEBI:27899
UTP11	UTP15
UTP11	UTP14A
UTP11	UTP14C
UTP11	UTP25
UTP11	UTP20
UTP11	UTP18
PERP	TP53
PERP	CHEBI:27899
RRM2B	TP53
RRM2B	CHEBI:27899
RRM2B	MDM2
CDK6	CDKN2A
CDK6	TP53
CDK6	CCND1
CDK6	GADD45A
CDK6	CCNE1
CDK6	CHEBI:27899
CDK6	TP73
CDK6	CDK2
CDK6	CDK4
CDK6	CCND3
UTP15	UTP14C
UTP15	UTP14A
UTP15	UTP25
UTP15	UTP20
UTP15	UTP18
DDB2	GTSE1
DDB2	TP53
DDB2	COP1
DDB2	CHEBI:27899
UTP18	UTP14C
UTP18	UTP14A
UTP18	UTP25
UTP18	UTP20
CHEK2	TP53
CHEK2	CHEBI:27899
CHEK2	TP73
CHEK2	MDM2
CHEK2	MDM4
CHEK2	CHEK1
ADGRB1	TP53
APAF1	TP53
APAF1	CASP3
APAF1	CHEBI:27899
APAF1	CASP8
APAF1	CASP9
APAF1	BCL2
CHEK1	CCNB1
CHEK1	TP53
CHEK1	CHEBI:27899
CHEK1	TP73
CHEK1	SFN
CHEK1	CDK2
CHEK1	MDM4
CCNE1	CDKN2A
CCNE1	CHEBI:27899
CCNE1	TP73
CCNE1	CDK2
CCNE1	CDK4
STEAP3	TP53
STEAP3	CHEBI:27899
CDKN2A	TP53
CDKN2A	CCND1
CDKN2A	CHEBI:27899
CDKN2A	CCNG1
CDKN2A	CDK4
CDKN2A	MDM2
CDKN2A	MDM4
CDKN2A	CCND3
SIAH1	ZMAT3
SIAH1	TP73
PIDD1	TP53
PIDD1	CHEBI:27899
AIFM2	TP53
AIFM2	CHEBI:27899
TP53I3	MDM2
TP53I3	TP53
TP53I3	CHEBI:27899
TP53I3	TP73
CHEBI:27899	SERPINB5
CHEBI:27899	IGFBP3
CHEBI:27899	BAX
CHEBI:27899	MDM2
CHEBI:27899	MDM4
CHEBI:27899	CCNB2
CHEBI:27899	CCNB1
CHEBI:27899	TP53
CHEBI:27899	CASP3
CHEBI:27899	UTP14A
CHEBI:27899	CCND1
CHEBI:27899	CCND3
CHEBI:27899	ZMAT3
CHEBI:27899	CASP8
CHEBI:27899	CASP9
CHEBI:27899	SFN
CHEBI:27899	PTEN
CHEBI:27899	CDK2
CHEBI:27899	UTP25
CHEBI:27899	CDK4
CHEBI:27899	TP73
CHEBI:27899	UTP20
CHEBI:27899	GADD45A
CHEBI:27899	CCNG2
CHEBI:27899	BCL2
CHEBI:27899	BID
CHEBI:27899	UTP23
IGFBP3	CCND1
IGFBP3	TP53
UTP14C	UTP20
UTP14C	UTP25
SERPINB5	BAX
SERPINB5	TP53
SERPINB5	CASP8
SERPINB5	BCL2
BAX	CASP3
BAX	TP73
BAX	CASP8
BAX	CASP9
BAX	SFN
BAX	TP53
BAX	BID
BAX	BCL2
TP53AIP1	TP53
TP53AIP1	TP73
TP53AIP1	BCL2
MDM2	CCNG1
MDM2	GADD45A
MDM2	COP1
MDM2	MDM4
MDM2	TP53
MDM2	CASP3
MDM2	CCND1
MDM2	TP73
MDM2	SFN
MDM2	CDK2
MDM2	GORAB
MDM4	TP53
MDM4	CASP3
MDM4	TP73
MDM4	SFN
MDM4	COP1
MDM4	CDK4
MDM4	BCL2
COP1	TP53
COP1	TP73
COP1	SFN
CCNB2	CCNB1
CCNB2	TP53
CCNB2	GTSE1
CCNB2	CDK2
CCNB2	CCND1
CCNB1	TP53
CCNB1	CCND1
CCNB1	GADD45A
CCNB1	GTSE1
CCNB1	TP73
CCNB1	SFN
CCNB1	CDK2
CCNB1	CDK4
TP53	CASP3
TP53	UTP14A
TP53	CCND1
TP53	RPRM
TP53	GTSE1
TP53	ZMAT3
TP53	CASP8
TP53	CASP9
TP53	SFN
TP53	PTEN
TP53	CDK2
TP53	CDK4
TP53	TP73
TP53	GADD45A
TP53	CCNG1
TP53	BID
TP53	BCL2
CASP3	CASP8
CASP3	BID
CASP3	TP73
CASP3	CASP9
CASP3	CDK2
CASP3	GADD45A
CASP3	BCL2
UTP14A	UTP20
UTP14A	PTEN
UTP14A	UTP25
CCND1	GADD45A
CCND1	TP73
CCND1	PTEN
CCND1	CDK2
CCND1	CDK4
CCND1	CCND3
RPRM	CDK4
CCND3	CDK2
CCND3	CDK4
CCND3	GADD45A
GTSE1	GADD45A
GTSE1	CDK2
CASP8	PTEN
CASP8	CASP9
CASP8	TP73
CASP8	BID
CASP8	BCL2
CASP9	BID
CASP9	BCL2
SFN	BID
SFN	CDK2
SFN	TP73
CDK2	CCNG1
CDK2	GADD45A
CDK2	TP73
CDK2	BCL2
UTP25	UTP20
TP73	CCNG2
TP73	CCNG1
TP73	BCL2
BCL2	BID
